# Supplementary material for: Oxidative Stress and Necrotizing Enterocolitis in Preterm Newborns: The Role of GSTM1 and GSTT1 Null Genotypes
Source: Biomolecules. 2026 Jun 18;16(6):900. doi: 10.3390/biom16060900 (PMC13297310; doi:10.3390/biom16060900)
Supplement: Supplementary file 1 [file biomolecules-16-00900-s001.zip]

Archive with 2 entries (1 files):
- biomolecules-4362387-supplementary/
- biomolecules-4362387-supplementary/biomolecules-4362387-supplementary.pdf
